# Supplementary material for: Protease Enzyme Supplementation in Weaning Piglets Fed Reduced Crude Protein Diets: Effects on Gut Health Integrity and Performance Response
Source: Animals (Basel). 2025 Jul 17;15(14):2109. doi: 10.3390/ani15142109 (PMC12291861; doi:10.3390/ani15142109)
Supplement: Supplementary file 1 [file animals-15-02109-s001.zip]

Archive with 1 entries (1 files):
- animals-3720744-supplementary.pdf
